# Supplementary material for: Identification of Inflammation-Related Biomarker Lp-PLA2 for Patients With COPD by Comprehensive Analysis
Source: Front Immunol. 2021 May 21;12:670971. doi: 10.3389/fimmu.2021.670971 (PMC8176901; doi:10.3389/fimmu.2021.670971)
Supplement: Supplementary Table 1 — GO analysis (biological processes) of the 352 DEGs [file Table_1.xls]

## Sheet: GO
ONTOLOGY	ID	Description	GeneRatio	BgRatio	pvalue	geneID	Count
BP	GO:0061640	cytoskeleton-dependent cytokinesis	8/290	82/17913	5.41e-05	MAP9/TRIM36/ANK3/CKAP2/ECT2/ACTR3/USP8/CHMP4C	8
BP	GO:0000281	mitotic cytokinesis	7/290	69/17913	0.000124045	MAP9/TRIM36/ANK3/CKAP2/ECT2/USP8/CHMP4C	7
BP	GO:0051493	regulation of cytoskeleton organization	19/290	472/17913	0.000264725	MAP9/TRIM36/BST2/RANGRF/AP1AR/KATNBL1/F11R/ARHGAP18/MAPT/CKAP2/ECT2/ACTR3/TOGARAM1/CDKN1B/CLTC/EPS8/HSPA1A/CHMP4C/WASHC2C	19
BP	GO:2001056	positive regulation of cysteine-type endopeptidase activity	9/290	135/17913	0.000355884	HMGB1/PERP/MAPT/PMAIP1/ASPH/F3/ROBO1/NKX3-1/FAM162A	9
BP	GO:0050663	cytokine secretion	12/290	230/17913	0.000385601	HTR2B/LEP/TMEM106A/CCL19/CLECL1/HMGB1/IL1RAP/TLR10/TLR1/ANXA4/POSTN/S100A12	12
BP	GO:0051258	protein polymerization	12/290	232/17913	0.000416858	RANGRF/AP1AR/RANBP9/FGG/ARHGAP18/MAPT/ACTR3/TOGARAM1/CDKN1B/EPS8/HSPA1A/WASHC2C	12
BP	GO:0070507	regulation of microtubule cytoskeleton organization	10/290	170/17913	0.000461857	MAP9/TRIM36/RANGRF/MAPT/CKAP2/TOGARAM1/CDKN1B/CLTC/HSPA1A/CHMP4C	10
BP	GO:0050708	regulation of protein secretion	18/290	456/17913	0.000482578	HTR2B/LEP/FGG/BLK/CCL19/HMGB1/PPP3CA/IL1RAP/CYP51A1/TLR10/DNAJC1/TLR1/SEC24A/ANXA4/DPP4/POSTN/HIF1A/IGF1	18
BP	GO:0031334	positive regulation of protein complex assembly	12/290	239/17913	0.000543658	GTF2H2/AP1AR/SUMO1/MAPT/PMAIP1/ACTR3/TOGARAM1/CDKN1B/HSPA1A/WASHC2C/G3BP1/CXCL13	12
BP	GO:0000910	cytokinesis	9/290	147/17913	0.000662284	MAP9/TRIM36/CXCR5/ANK3/CKAP2/ECT2/ACTR3/USP8/CHMP4C	9
BP	GO:0046785	microtubule polymerization	6/290	66/17913	0.00068792	RANGRF/RANBP9/MAPT/TOGARAM1/CDKN1B/HSPA1A	6
BP	GO:0002548	monocyte chemotaxis	5/290	44/17913	0.000695911	LGALS3/PLA2G7/HMGB1/GREM1/S100A12	5
BP	GO:0032271	regulation of protein polymerization	10/290	180/17913	0.000721363	RANGRF/AP1AR/ARHGAP18/MAPT/ACTR3/TOGARAM1/CDKN1B/EPS8/HSPA1A/WASHC2C	10
BP	GO:0031109	microtubule polymerization or depolymerization	7/290	94/17913	0.000835098	RANGRF/RANBP9/MAPT/CKAP2/TOGARAM1/CDKN1B/HSPA1A	7
BP	GO:0006353	DNA-templated transcription, termination	6/290	69/17913	0.000871696	SNRPE/GTF2H2/SLBP/CCNH/POLR2K/TAF1D	6
BP	GO:0031110	regulation of microtubule polymerization or depolymerization	6/290	69/17913	0.000871696	RANGRF/MAPT/CKAP2/TOGARAM1/CDKN1B/HSPA1A	6
BP	GO:0009266	response to temperature stimulus	11/290	219/17913	0.000915335	HTR2B/SUMO1/DNAJB4/DNAJC2/ATP2B1/MAPT/PTGES3/BAG2/HSPA1A/RANBP2/IGF1	11
BP	GO:0002791	regulation of peptide secretion	18/290	483/17913	0.00093766	HTR2B/LEP/FGG/BLK/CCL19/HMGB1/PPP3CA/IL1RAP/CYP51A1/TLR10/DNAJC1/TLR1/SEC24A/ANXA4/DPP4/POSTN/HIF1A/IGF1	18
BP	GO:0031113	regulation of microtubule polymerization	5/290	47/17913	0.0009449	RANGRF/MAPT/TOGARAM1/CDKN1B/HSPA1A	5
BP	GO:0031116	positive regulation of microtubule polymerization	4/290	28/17913	0.00101398	MAPT/TOGARAM1/CDKN1B/HSPA1A	4
BP	GO:2000116	regulation of cysteine-type endopeptidase activity	11/290	222/17913	0.00102248	CAST/HMGB1/PERP/MAPT/PMAIP1/ASPH/MMP9/F3/ROBO1/NKX3-1/FAM162A	11
BP	GO:0043254	regulation of protein complex assembly	16/290	409/17913	0.00108138	GTF2H2/RANGRF/AP1AR/SUMO1/HMGB1/ARHGAP18/MAPT/PMAIP1/ACTR3/TOGARAM1/CDKN1B/EPS8/HSPA1A/WASHC2C/G3BP1/CXCL13	16
BP	GO:0009408	response to heat	9/290	158/17913	0.00110669	SUMO1/DNAJB4/DNAJC2/MAPT/PTGES3/BAG2/HSPA1A/RANBP2/IGF1	9
BP	GO:0010950	positive regulation of endopeptidase activity	9/290	161/17913	0.0012626	HMGB1/PERP/MAPT/PMAIP1/ASPH/F3/ROBO1/NKX3-1/FAM162A	9
BP	GO:0006362	transcription elongation from RNA polymerase I promoter	4/290	30/17913	0.00132315	GTF2H2/CCNH/POLR2K/TAF1D	4
BP	GO:0006919	activation of cysteine-type endopeptidase activity involved in apoptotic process	6/290	75/17913	0.0013507	MAPT/PMAIP1/F3/ROBO1/NKX3-1/FAM162A	6
BP	GO:1900024	regulation of substrate adhesion-dependent cell spreading	5/290	51/17913	0.00137292	AP1AR/FGG/NEDD9/WASHC2C/POSTN	5
BP	GO:0000226	microtubule cytoskeleton organization	17/290	460/17913	0.0014125	JHY/MAP9/TRIM36/CEP126/RANGRF/RANBP9/SPAG1/TUBE1/MAPT/TUBB8/CKAP2/TOGARAM1/CDKN1B/CLTC/HSPA1A/CHMP4C/CEP57	17
BP	GO:0006363	termination of RNA polymerase I transcription	4/290	31/17913	0.00150002	GTF2H2/CCNH/POLR2K/TAF1D	4
BP	GO:0014904	myotube cell development	4/290	31/17913	0.00150002	HOMER1/PPP3CA/HDAC4/IGF1	4
BP	GO:0032886	regulation of microtubule-based process	10/290	199/17913	0.00154381	MAP9/TRIM36/RANGRF/MAPT/CKAP2/TOGARAM1/CDKN1B/CLTC/HSPA1A/CHMP4C	10
BP	GO:0043931	ossification involved in bone maturation	3/290	15/17913	0.00165395	LEP/GREM1/IGF1	3
BP	GO:0031112	positive regulation of microtubule polymerization or depolymerization	4/290	32/17913	0.00169271	MAPT/TOGARAM1/CDKN1B/HSPA1A	4
BP	GO:1900034	regulation of cellular response to heat	6/290	79/17913	0.00176705	DNAJC2/MAPT/PTGES3/BAG2/HSPA1A/RANBP2	6
BP	GO:0006457	protein folding	9/290	176/17913	0.00232915	FKBP5/PPIB/DNAJC2/DNAJC1/PTGES3/BAG2/HSPA1A/RANBP2/SACS	9
BP	GO:0006361	transcription initiation from RNA polymerase I promoter	4/290	35/17913	0.00237281	GTF2H2/CCNH/POLR2K/TAF1D	4
BP	GO:0022409	positive regulation of cell-cell adhesion	11/290	251/17913	0.0026979	LEP/FGG/CCL19/CLECL1/HMGB1/ANK3/FAM49B/ITGA6/DPP4/CXCL13/IGF1	11
BP	GO:0010952	positive regulation of peptidase activity	9/290	180/17913	0.00270954	HMGB1/PERP/MAPT/PMAIP1/ASPH/F3/ROBO1/NKX3-1/FAM162A	9
BP	GO:0032273	positive regulation of protein polymerization	7/290	116/17913	0.00281754	AP1AR/MAPT/ACTR3/TOGARAM1/CDKN1B/HSPA1A/WASHC2C	7
BP	GO:0070977	bone maturation	3/290	18/17913	0.00286161	LEP/GREM1/IGF1	3
BP	GO:0060236	regulation of mitotic spindle organization	4/290	37/17913	0.00291822	MAP9/CLTC/HSPA1A/CHMP4C	4
BP	GO:0034605	cellular response to heat	7/290	117/17913	0.00295634	SUMO1/DNAJC2/MAPT/PTGES3/BAG2/HSPA1A/RANBP2	7
BP	GO:0043280	positive regulation of cysteine-type endopeptidase activity involved in apoptotic process	7/290	118/17913	0.0031003	HMGB1/MAPT/PMAIP1/F3/ROBO1/NKX3-1/FAM162A	7
BP	GO:0007088	regulation of mitotic nuclear division	8/290	150/17913	0.0031101	MAP9/DYNC1LI1/CDC27/CDKN1B/HSPA1A/RAD21/CHMP4C/IGF1	8
BP	GO:0050714	positive regulation of protein secretion	11/290	256/17913	0.00313722	HTR2B/FGG/BLK/CCL19/HMGB1/IL1RAP/TLR1/SEC24A/POSTN/HIF1A/IGF1	11
BP	GO:0045862	positive regulation of proteolysis	13/290	333/17913	0.00315972	CCBE1/SUMO1/HMGB1/PERP/MAPT/PMAIP1/ASPH/F3/ROBO1/BAG2/HSPA1A/NKX3-1/FAM162A	13
BP	GO:0007223	Wnt signaling pathway, calcium modulating pathway	4/290	38/17913	0.00322058	NFATC1/PPP3CA/NLK/FZD6	4
BP	GO:0030198	extracellular matrix organization	13/290	334/17913	0.00324124	EXOC8/FGG/LAMA4/F11R/NID2/MMP11/COMP/MMP9/COL10A1/SPP1/ITGA6/DPP4/GREM1	13
BP	GO:0010038	response to metal ion	13/290	335/17913	0.00332446	SUMO1/LIG4/FGG/HOMER1/ANK3/PPP3CA/MAPT/ECT2/MMP9/ZNF658/ATF1/CDKN1B/HIF1A	13
BP	GO:1903532	positive regulation of secretion by cell	14/290	381/17913	0.0038298	HTR2B/LEP/FGG/BLK/CCL19/HMGB1/IL1RAP/TLR1/SPP1/SEC24A/NKX3-1/POSTN/HIF1A/IGF1	14
BP	GO:0007020	microtubule nucleation	3/290	20/17913	0.00390347	RANGRF/RANBP9/HSPA1A	3
BP	GO:0090224	regulation of spindle organization	4/290	41/17913	0.00425427	MAP9/CLTC/HSPA1A/CHMP4C	4
BP	GO:0043062	extracellular structure organization	14/290	387/17913	0.00439188	EXOC8/PLA2G7/FGG/LAMA4/F11R/NID2/MMP11/COMP/MMP9/COL10A1/SPP1/ITGA6/DPP4/GREM1	14
BP	GO:0045785	positive regulation of cell adhesion	14/290	388/17913	0.00449176	EMP2/LEP/FGG/CCL19/CLECL1/HMGB1/ANK3/PPP3CA/NEDD9/FAM49B/ITGA6/DPP4/CXCL13/IGF1	14
BP	GO:0071674	mononuclear cell migration	5/290	68/17913	0.00487742	LGALS3/PLA2G7/HMGB1/GREM1/S100A12	5
BP	GO:0048799	animal organ maturation	3/290	22/17913	0.00514884	LEP/GREM1/IGF1	3
BP	GO:0048285	organelle fission	14/290	395/17913	0.00524365	MAP9/DYNC1LI1/CDC27/MAPT/TUBB8/MYBL1/NAA50/ACTR3/CDKN1B/EPS8/HSPA1A/RAD21/CHMP4C/IGF1	14
BP	GO:0002793	positive regulation of peptide secretion	11/290	275/17913	0.00535798	HTR2B/FGG/BLK/CCL19/HMGB1/IL1RAP/TLR1/SEC24A/POSTN/HIF1A/IGF1	11
BP	GO:0140014	mitotic nuclear division	10/290	237/17913	0.00540146	MAP9/DYNC1LI1/CDC27/NAA50/CDKN1B/EPS8/HSPA1A/RAD21/CHMP4C/IGF1	10
BP	GO:1904951	positive regulation of establishment of protein localization	15/290	440/17913	0.00557896	HTR2B/LEP/FGG/BLK/CCL19/HMGB1/ANK3/IL1RAP/ECT2/PMAIP1/TLR1/SEC24A/POSTN/HIF1A/IGF1	15
BP	GO:0000280	nuclear division	13/290	357/17913	0.00564192	MAP9/DYNC1LI1/CDC27/TUBB8/MYBL1/NAA50/ACTR3/CDKN1B/EPS8/HSPA1A/RAD21/CHMP4C/IGF1	13
BP	GO:0070841	inclusion body assembly	3/290	23/17913	0.00585107	MAPT/HSPA1A/SACS	3
BP	GO:0071677	positive regulation of mononuclear cell migration	3/290	23/17913	0.00585107	LGALS3/PLA2G7/HMGB1	3
BP	GO:0042310	vasoconstriction	5/290	71/17913	0.00585844	HTR2B/LEP/FGG/ATP2B1/COMP	5
BP	GO:0046850	regulation of bone remodeling	4/290	45/17913	0.00595159	SUCO/LEP/LEPR/GREM1	4
BP	GO:0071675	regulation of mononuclear cell migration	4/290	45/17913	0.00595159	LGALS3/PLA2G7/HMGB1/GREM1	4
BP	GO:0072604	interleukin-6 secretion	4/290	45/17913	0.00595159	LEP/TMEM106A/HMGB1/IL1RAP	4
BP	GO:0051222	positive regulation of protein transport	14/290	403/17913	0.00622405	HTR2B/LEP/FGG/BLK/CCL19/HMGB1/ANK3/IL1RAP/ECT2/TLR1/SEC24A/POSTN/HIF1A/IGF1	14
BP	GO:0090199	regulation of release of cytochrome c from mitochondria	4/290	46/17913	0.00643692	PMAIP1/MMP9/FAM162A/IGF1	4
BP	GO:0048771	tissue remodeling	8/290	170/17913	0.00657839	SUCO/LEP/SEMA3C/HMGB1/PPP3CA/LEPR/GREM1/HIF1A	8
BP	GO:1903779	regulation of cardiac conduction	5/290	73/17913	0.00658488	TMEM65/RANGRF/ATP2B1/CORIN/ASPH	5
BP	GO:0043567	regulation of insulin-like growth factor receptor signaling pathway	3/290	24/17913	0.00660784	CILP/NKX3-1/IGF1	3
BP	GO:0050821	protein stabilization	8/290	171/17913	0.00680728	PPIB/SUMO1/NLK/CCNH/PTGES3/BAG2/HSPA1A/IGF1	8
BP	GO:0042246	tissue regeneration	5/290	74/17913	0.00697078	KLF5/PPP3CA/CDKN1B/POSTN/IGF1	5
BP	GO:0043123	positive regulation of I-kappaB kinase/NF-kappaB signaling	8/290	172/17913	0.00704214	HTR2B/BST2/TMEM106A/CCL19/TAB2/ECT2/REL/S100A12	8
BP	GO:0051783	regulation of nuclear division	8/290	172/17913	0.00704214	MAP9/DYNC1LI1/CDC27/CDKN1B/HSPA1A/RAD21/CHMP4C/IGF1	8
BP	GO:0051047	positive regulation of secretion	14/290	409/17913	0.00705172	HTR2B/LEP/FGG/BLK/CCL19/HMGB1/IL1RAP/TLR1/SPP1/SEC24A/NKX3-1/POSTN/HIF1A/IGF1	14
BP	GO:0090025	regulation of monocyte chemotaxis	3/290	25/17913	0.00742016	PLA2G7/HMGB1/GREM1	3
BP	GO:0052548	regulation of endopeptidase activity	13/290	370/17913	0.007528	BST2/TFPI2/CAST/HMGB1/PERP/MAPT/PMAIP1/ASPH/MMP9/F3/ROBO1/NKX3-1/FAM162A	13
BP	GO:1905515	non-motile cilium assembly	4/290	49/17913	0.0080484	CEP126/ATMIN/SEPTIN7/TOGARAM1	4
BP	GO:0030282	bone mineralization	6/290	108/17913	0.00825814	LEP/ATP2B1/COMP/GREM1/HIF1A/IGF1	6
BP	GO:0098868	bone growth	3/290	26/17913	0.00828895	LEP/LEPR/COMP	3
BP	GO:0097756	negative regulation of blood vessel diameter	5/290	79/17913	0.00913938	HTR2B/LEP/FGG/ATP2B1/COMP	5
BP	GO:0036336	dendritic cell migration	3/290	27/17913	0.00921504	CCL19/HMGB1/EPS8	3
BP	GO:0051028	mRNA transport	7/290	146/17913	0.00975519	ZFP36L1/HNRNPA3/NXT2/SRSF11/SLBP/HNRNPA1/RANBP2	7
BP	GO:0048747	muscle fiber development	4/290	52/17913	0.0099041	HOMER1/PPP3CA/HDAC4/COMP	4
BP	GO:2000242	negative regulation of reproductive process	4/290	52/17913	0.0099041	HPGDS/CDKN1B/NKX3-1/IGF1	4
BP	GO:0010769	regulation of cell morphogenesis involved in differentiation	10/290	260/17913	0.0100677	AP1AR/FGG/NRCAM/PPP3CA/NEDD9/MAPT/ROBO1/SPP1/WASHC2C/POSTN	10
BP	GO:0007051	spindle organization	7/290	147/17913	0.0101056	MAP9/TRIM36/CEP126/TUBB8/CLTC/HSPA1A/CHMP4C	7
BP	GO:0048384	retinoic acid receptor signaling pathway	3/290	28/17913	0.0101992	CTBP2/CREM/NR2C1	3
BP	GO:0048741	skeletal muscle fiber development	3/290	28/17913	0.0101992	HOMER1/PPP3CA/HDAC4	3
BP	GO:0090200	positive regulation of release of cytochrome c from mitochondria	3/290	28/17913	0.0101992	PMAIP1/MMP9/FAM162A	3
BP	GO:0022604	regulation of cell morphogenesis	14/290	430/17913	0.0106622	AP1AR/FGG/NRCAM/PPP3CA/LARP4/NEDD9/ARHGAP18/MAPT/SEPTIN7/ROBO1/SPP1/EPS8/WASHC2C/POSTN	14
BP	GO:0033210	leptin-mediated signaling pathway	2/290	10/17913	0.0107876	LEP/LEPR	2
BP	GO:0035878	nail development	2/290	10/17913	0.0107876	FZD6/ITGA6	2
BP	GO:0060767	epithelial cell proliferation involved in prostate gland development	2/290	10/17913	0.0107876	CDKN1B/NKX3-1	2
BP	GO:0070099	regulation of chemokine-mediated signaling pathway	2/290	10/17913	0.0107876	ROBO1/HIF1A	2
BP	GO:0072606	interleukin-8 secretion	3/290	29/17913	0.011242	LEP/TLR1/ANXA4	3
BP	GO:0030595	leukocyte chemotaxis	8/290	188/17913	0.0116914	CXCR5/LGALS3/PLA2G7/CCL19/HMGB1/GREM1/CXCL13/S100A12	8
BP	GO:0031214	biomineral tissue development	7/290	154/17913	0.0128204	LEP/ATP2B1/COMP/SPP1/GREM1/HIF1A/IGF1	7
BP	GO:0008380	RNA splicing	14/290	440/17913	0.0128259	SNRPE/USP49/LGALS3/CCAR1/LSM6/HNRNPA3/LUC7L3/ZBTB8OS/SRSF11/POLR2K/HNRNPA1/CWC22/RNPC3/HSPA1A	14
BP	GO:0070661	leukocyte proliferation	10/290	270/17913	0.0128612	LEP/BST2/LGALS3/CD19/CCL19/CD79A/CLECL1/HMGB1/GREM1/IGF1	10
BP	GO:0034103	regulation of tissue remodeling	5/290	86/17913	0.0128982	SUCO/LEP/PPP3CA/LEPR/GREM1	5
BP	GO:0034446	substrate adhesion-dependent cell spreading	5/290	86/17913	0.0128982	AP1AR/FGG/NEDD9/WASHC2C/POSTN	5
BP	GO:0009086	methionine biosynthetic process	2/290	11/17913	0.013045	MRI1/ADI1	2
BP	GO:0019371	cyclooxygenase pathway	2/290	11/17913	0.013045	HPGDS/PTGES3	2
BP	GO:0033632	regulation of cell-cell adhesion mediated by integrin	2/290	11/17913	0.013045	DPP4/CXCL13	2
BP	GO:0043619	regulation of transcription from RNA polymerase II promoter in response to oxidative stress	2/290	11/17913	0.013045	CHD6/HIF1A	2
BP	GO:0090042	tubulin deacetylation	2/290	11/17913	0.013045	FRY/MAPT	2
BP	GO:0090084	negative regulation of inclusion body assembly	2/290	11/17913	0.013045	HSPA1A/SACS	2
BP	GO:0032640	tumor necrosis factor production	7/290	155/17913	0.0132471	MIR130A/LEP/TMEM106A/CCL19/HMGB1/TLR1/IGF1	7
BP	GO:0071695	anatomical structure maturation	7/290	155/17913	0.0132471	LEP/FGG/NRCAM/TUBB8/GREM1/HIF1A/IGF1	7
BP	GO:0052547	regulation of peptidase activity	13/290	398/17913	0.0132736	BST2/TFPI2/CAST/HMGB1/PERP/MAPT/PMAIP1/ASPH/MMP9/F3/ROBO1/NKX3-1/FAM162A	13
BP	GO:1902903	regulation of supramolecular fiber organization	11/290	313/17913	0.0133865	RANGRF/AP1AR/ARHGAP18/MAPT/CKAP2/ACTR3/TOGARAM1/CDKN1B/EPS8/HSPA1A/WASHC2C	11
BP	GO:0031647	regulation of protein stability	10/290	272/17913	0.0134837	PPIB/SUMO1/NLK/CCNH/ASPH/USP8/PTGES3/BAG2/HSPA1A/IGF1	10
BP	GO:1901976	regulation of cell cycle checkpoint	3/290	31/17913	0.0135059	DYNC1LI1/ETAA1/RNASEH2B	3
BP	GO:0001836	release of cytochrome c from mitochondria	4/290	57/17913	0.0135745	PMAIP1/MMP9/FAM162A/IGF1	4
BP	GO:0007519	skeletal muscle tissue development	7/290	156/17913	0.013684	MAFF/KLF5/HOMER1/PPP3CA/HDAC4/COPS2/MEOX2	7
BP	GO:0043281	regulation of cysteine-type endopeptidase activity involved in apoptotic process	8/290	196/17913	0.0147219	HMGB1/MAPT/PMAIP1/MMP9/F3/ROBO1/NKX3-1/FAM162A	8
BP	GO:0071295	cellular response to vitamin	3/290	32/17913	0.014728	LEP/ATP2B1/POSTN	3
BP	GO:0042102	positive regulation of T cell proliferation	5/290	90/17913	0.0154569	LEP/CCL19/CLECL1/HMGB1/IGF1	5
BP	GO:0051196	regulation of coenzyme metabolic process	5/290	90/17913	0.0154569	PDP1/HDAC4/RANBP2/HIF1A/IGF1	5
BP	GO:0000460	maturation of 5.8S rRNA	2/290	12/17913	0.0154882	C1D/MPHOSPH6	2
BP	GO:0051095	regulation of helicase activity	2/290	12/17913	0.0154882	GTF2H2/MSH2	2
BP	GO:1902260	negative regulation of delayed rectifier potassium channel activity	2/290	12/17913	0.0154882	SUMO1/ANK3	2
BP	GO:1902855	regulation of non-motile cilium assembly	2/290	12/17913	0.0154882	ATMIN/SEPTIN7	2
BP	GO:1902950	regulation of dendritic spine maintenance	2/290	12/17913	0.0154882	HOMER1/ABHD17B	2
BP	GO:0006109	regulation of carbohydrate metabolic process	8/290	198/17913	0.0155613	LEP/HDAC4/LEPR/PMAIP1/CLTC/RANBP2/HIF1A/IGF1	8
BP	GO:0030278	regulation of ossification	8/290	199/17913	0.0159937	SUCO/ATP2B1/HDAC4/ID4/COMP/GREM1/HIF1A/IGF1	8
BP	GO:0006370	7-methylguanosine mRNA capping	3/290	33/17913	0.0160106	GTF2H2/CCNH/POLR2K	3
BP	GO:0071706	tumor necrosis factor superfamily cytokine production	7/290	161/17913	0.0160242	MIR130A/LEP/TMEM106A/CCL19/HMGB1/TLR1/IGF1	7
BP	GO:0046887	positive regulation of hormone secretion	6/290	125/17913	0.0161594	LEP/FGG/BLK/SPP1/NKX3-1/HIF1A	6
BP	GO:0051170	import into nucleus	6/290	125/17913	0.0161594	SNRPE/LEP/PPP3CA/ECT2/HNRNPA1/RANBP2	6
BP	GO:0006397	mRNA processing	15/290	499/17913	0.0163448	SNRPE/GTF2H2/USP49/LGALS3/CCAR1/ZFP36L1/LSM6/HNRNPA3/SRSF11/SLBP/CCNH/POLR2K/HNRNPA1/CWC22/RNPC3	15
BP	GO:0010810	regulation of cell-substrate adhesion	8/290	201/17913	0.0168846	EMP2/AP1AR/FGG/NEDD9/ITGA6/WASHC2C/GREM1/POSTN	8
BP	GO:0050707	regulation of cytokine secretion	8/290	201/17913	0.0168846	HTR2B/CCL19/HMGB1/IL1RAP/TLR10/TLR1/ANXA4/POSTN	8
BP	GO:2001020	regulation of response to DNA damage stimulus	8/290	201/17913	0.0168846	DYRK3/HMGB1/ETAA1/MAPT/ARMT1/PMAIP1/RNASEH2B/NKX3-1	8
BP	GO:0019058	viral life cycle	11/290	324/17913	0.0168873	CTBP2/MIR130A/PPIB/BST2/APOBEC3A/F11R/HSPA1A/DPP4/RANBP2/CHMP4C/CDHR3	11
BP	GO:0030098	lymphocyte differentiation	11/290	325/17913	0.0172366	LEP/PLA2G2D/LIG4/MSH2/ZFP36L1/CD19/CCL19/CD79A/HMGB1/HDAC4/LEPR	11
BP	GO:0009452	7-methylguanosine RNA capping	3/290	34/17913	0.017354	GTF2H2/CCNH/POLR2K	3
BP	GO:0010259	multicellular organism aging	3/290	34/17913	0.017354	LEP/MSH2/COMP	3
BP	GO:0036260	RNA capping	3/290	34/17913	0.017354	GTF2H2/CCNH/POLR2K	3
BP	GO:0006360	transcription by RNA polymerase I	4/290	62/17913	0.0180111	GTF2H2/CCNH/POLR2K/TAF1D	4
BP	GO:0060538	skeletal muscle organ development	7/290	165/17913	0.0180907	MAFF/KLF5/HOMER1/PPP3CA/HDAC4/COPS2/MEOX2	7
BP	GO:0031223	auditory behavior	2/290	13/17913	0.0181106	SLC1A3/SLITRK6	2
BP	GO:0032988	ribonucleoprotein complex disassembly	2/290	13/17913	0.0181106	DYRK3/MCTS1	2
BP	GO:0060576	intestinal epithelial cell development	2/290	13/17913	0.0181106	KLF5/HIF1A	2
BP	GO:0071285	cellular response to lithium ion	2/290	13/17913	0.0181106	LIG4/CDKN1B	2
BP	GO:0071850	mitotic cell cycle arrest	2/290	13/17913	0.0181106	CDKN1B/NKX3-1	2
BP	GO:1900025	negative regulation of substrate adhesion-dependent cell spreading	2/290	13/17913	0.0181106	AP1AR/POSTN	2
BP	GO:0043255	regulation of carbohydrate biosynthetic process	5/290	94/17913	0.0183342	LEP/LEPR/CLTC/RANBP2/IGF1	5
BP	GO:0061077	chaperone-mediated protein folding	3/290	35/17913	0.0187585	FKBP5/PPIB/PTGES3	3
BP	GO:0051495	positive regulation of cytoskeleton organization	8/290	205/17913	0.0187727	AP1AR/KATNBL1/MAPT/ACTR3/TOGARAM1/CDKN1B/HSPA1A/WASHC2C	8
BP	GO:0007052	mitotic spindle organization	5/290	95/17913	0.019105	MAP9/CEP126/CLTC/HSPA1A/CHMP4C	5
BP	GO:0033273	response to vitamin	5/290	95/17913	0.019105	BCHE/LEP/ATP2B1/SPP1/POSTN	5
BP	GO:0071248	cellular response to metal ion	7/290	167/17913	0.0191913	SUMO1/LIG4/ANK3/ECT2/MMP9/ZNF658/CDKN1B	7
BP	GO:0002755	MyD88-dependent toll-like receptor signaling pathway	3/290	36/17913	0.0202242	TAB2/TLR10/TLR1	3
BP	GO:0048009	insulin-like growth factor receptor signaling pathway	3/290	36/17913	0.0202242	CILP/NKX3-1/IGF1	3
BP	GO:0050900	leukocyte migration	14/290	467/17913	0.0203841	LEP/CXCR5/LGALS3/PLA2G7/CCL19/HMGB1/F11R/MMP9/VPREB3/EPS8/ITGA6/GREM1/CXCL13/S100A12	14
BP	GO:0050715	positive regulation of cytokine secretion	6/290	132/17913	0.0205653	HTR2B/CCL19/HMGB1/IL1RAP/TLR1/POSTN	6
BP	GO:0001771	immunological synapse formation	2/290	14/17913	0.0209059	LGALS3/CCL19	2
BP	GO:0010917	negative regulation of mitochondrial membrane potential	2/290	14/17913	0.0209059	MAPT/PMAIP1	2
BP	GO:0033151	V(D)J recombination	2/290	14/17913	0.0209059	LIG4/HMGB1	2
BP	GO:0051016	barbed-end actin filament capping	2/290	14/17913	0.0209059	EPS8/WASHC2C	2
BP	GO:0097202	activation of cysteine-type endopeptidase activity	2/290	14/17913	0.0209059	PERP/ASPH	2
BP	GO:0033559	unsaturated fatty acid metabolic process	5/290	98/17913	0.0215442	PTGR2/ELOVL7/PLA2G4A/HPGDS/PTGES3	5
BP	GO:0001755	neural crest cell migration	3/290	37/17913	0.0217512	HTR2B/SEMA3C/HIF1A	3
BP	GO:0044091	membrane biogenesis	3/290	37/17913	0.0217512	EMP2/PEX3/ANK3	3
BP	GO:0070665	positive regulation of leukocyte proliferation	6/290	134/17913	0.0219602	LEP/BST2/CCL19/CLECL1/HMGB1/IGF1	6
BP	GO:0016485	protein processing	10/290	295/17913	0.0223661	CCBE1/FGG/CAST/CD19/PERP/CORIN/COMP/ASPH/F3/BAG2	10
BP	GO:2001237	negative regulation of extrinsic apoptotic signaling pathway	5/290	100/17913	0.023278	LGALS3/FGG/HSPA1A/ITGA6/IGF1	5
BP	GO:0070663	regulation of leukocyte proliferation	8/290	214/17913	0.0235652	LEP/BST2/LGALS3/CCL19/CLECL1/HMGB1/GREM1/IGF1	8
BP	GO:0002031	G protein-coupled receptor internalization	2/290	15/17913	0.0238677	HTR2B/GTF2H2	2
BP	GO:0007638	mechanosensory behavior	2/290	15/17913	0.0238677	SLC1A3/SLITRK6	2
BP	GO:0034134	toll-like receptor 2 signaling pathway	2/290	15/17913	0.0238677	PIK3AP1/TLR1	2
BP	GO:0045837	negative regulation of membrane potential	2/290	15/17913	0.0238677	MAPT/PMAIP1	2
BP	GO:0060841	venous blood vessel development	2/290	15/17913	0.0238677	CCBE1/SEMA3C	2
BP	GO:0070262	peptidyl-serine dephosphorylation	2/290	15/17913	0.0238677	PPP1R15B/PPP3CA	2
BP	GO:0010821	regulation of mitochondrion organization	7/290	175/17913	0.0240633	MAPT/PMAIP1/MMP9/HSPA1A/FAM162A/HIF1A/IGF1	7
BP	GO:0042113	B cell activation	8/290	215/17913	0.0241461	BST2/CXCR5/LIG4/MSH2/ZFP36L1/CD19/CD79A/HDAC4	8
BP	GO:0048736	appendage development	7/290	176/17913	0.0247268	SEMA3C/COMP/ASPH/FZD6/ITGA6/GREM1/MEOX2	7
BP	GO:0050657	nucleic acid transport	7/290	176/17913	0.0247268	ZFP36L1/HNRNPA3/NXT2/SRSF11/SLBP/HNRNPA1/RANBP2	7
BP	GO:0050658	RNA transport	7/290	176/17913	0.0247268	ZFP36L1/HNRNPA3/NXT2/SRSF11/SLBP/HNRNPA1/RANBP2	7
BP	GO:0060173	limb development	7/290	176/17913	0.0247268	SEMA3C/COMP/ASPH/FZD6/ITGA6/GREM1/MEOX2	7
BP	GO:0001503	ossification	12/290	388/17913	0.0247308	SUCO/LEP/BMP8B/ATP2B1/HDAC4/ID4/COMP/MMP9/CLTC/GREM1/HIF1A/IGF1	12
BP	GO:0010675	regulation of cellular carbohydrate metabolic process	6/290	138/17913	0.0249385	LEP/HDAC4/LEPR/PMAIP1/RANBP2/IGF1	6
BP	GO:0014065	phosphatidylinositol 3-kinase signaling	6/290	138/17913	0.0249385	HTR2B/LEP/ZFP36L1/PIK3AP1/NKX3-1/IGF1	6
BP	GO:0044344	cellular response to fibroblast growth factor stimulus	6/290	138/17913	0.0249385	ZFP36L1/POLR2K/HNRNPA1/CEP57/POSTN/CXCL13	6
BP	GO:0006289	nucleotide-excision repair	5/290	102/17913	0.0250996	GTF2H2/LIG4/COPS2/CCNH/POLR2K	5
BP	GO:0022407	regulation of cell-cell adhesion	12/290	389/17913	0.0251632	LEP/LGALS3/FGG/CCL19/CLECL1/HMGB1/ANK3/FAM49B/ITGA6/DPP4/CXCL13/IGF1	12
BP	GO:0043112	receptor metabolic process	7/290	177/17913	0.0254028	HTR2B/GTF2H2/AP1AR/SEC24A/CLTC/GREM1/HIF1A	7
BP	GO:0006913	nucleocytoplasmic transport	10/290	302/17913	0.0257619	SNRPE/LEP/ANP32A/PPP3CA/ATXN1/SRSF11/SLBP/ECT2/HNRNPA1/RANBP2	10
BP	GO:0019369	arachidonic acid metabolic process	3/290	40/17913	0.0267002	PLA2G4A/HPGDS/PTGES3	3
BP	GO:0043403	skeletal muscle tissue regeneration	3/290	40/17913	0.0267002	KLF5/PPP3CA/IGF1	3
BP	GO:1902893	regulation of pri-miRNA transcription by RNA polymerase II	3/290	40/17913	0.0267002	KLF5/HDAC4/HIF1A	3
BP	GO:0051236	establishment of RNA localization	7/290	179/17913	0.0267926	ZFP36L1/HNRNPA3/NXT2/SRSF11/SLBP/HNRNPA1/RANBP2	7
BP	GO:0000097	sulfur amino acid biosynthetic process	2/290	16/17913	0.02699	MRI1/ADI1	2
BP	GO:0006555	methionine metabolic process	2/290	16/17913	0.02699	MRI1/ADI1	2
BP	GO:0008340	determination of adult lifespan	2/290	16/17913	0.02699	LEP/MSH2	2
BP	GO:0030575	nuclear body organization	2/290	16/17913	0.02699	DYRK3/SUMO1	2
BP	GO:0033631	cell-cell adhesion mediated by integrin	2/290	16/17913	0.02699	DPP4/CXCL13	2
BP	GO:0036149	phosphatidylinositol acyl-chain remodeling	2/290	16/17913	0.02699	PLA2G2D/PLA2G4A	2
BP	GO:0048385	regulation of retinoic acid receptor signaling pathway	2/290	16/17913	0.02699	CTBP2/NR2C1	2
BP	GO:0051131	chaperone-mediated protein complex assembly	2/290	16/17913	0.02699	PTGES3/HSPA1A	2
BP	GO:0090083	regulation of inclusion body assembly	2/290	16/17913	0.02699	HSPA1A/SACS	2
BP	GO:0099170	postsynaptic modulation of chemical synaptic transmission	2/290	16/17913	0.02699	PPP3CA/USP8	2
BP	GO:2000001	regulation of DNA damage checkpoint	2/290	16/17913	0.02699	ETAA1/RNASEH2B	2
BP	GO:0051169	nuclear transport	10/290	305/17913	0.0273251	SNRPE/LEP/ANP32A/PPP3CA/ATXN1/SRSF11/SLBP/ECT2/HNRNPA1/RANBP2	10
BP	GO:0015931	nucleobase-containing compound transport	8/290	221/17913	0.0278441	SLC25A32/ZFP36L1/HNRNPA3/NXT2/SRSF11/SLBP/HNRNPA1/RANBP2	8
BP	GO:0002688	regulation of leukocyte chemotaxis	5/290	105/17913	0.0279993	PLA2G7/CCL19/HMGB1/GREM1/CXCL13	5
BP	GO:0030500	regulation of bone mineralization	4/290	71/17913	0.0280528	ATP2B1/COMP/GREM1/HIF1A	4
BP	GO:1901879	regulation of protein depolymerization	4/290	71/17913	0.0280528	CKAP2/ASPH/EPS8/WASHC2C	4
BP	GO:0090066	regulation of anatomical structure size	13/290	442/17913	0.0284641	HTR2B/LEP/AP1AR/FGG/NRCAM/ATP2B1/ARHGAP18/MAPT/COMP/ACTR3/SPP1/EPS8/WASHC2C	13
BP	GO:0006692	prostanoid metabolic process	3/290	41/17913	0.0284722	PTGR2/HPGDS/PTGES3	3
BP	GO:0006693	prostaglandin metabolic process	3/290	41/17913	0.0284722	PTGR2/HPGDS/PTGES3	3
BP	GO:0033173	calcineurin-NFAT signaling cascade	3/290	41/17913	0.0284722	NFATC1/PPP3CA/IGF1	3
BP	GO:1905209	positive regulation of cardiocyte differentiation	3/290	41/17913	0.0284722	SEMA3C/GREM1/IGF1	3
BP	GO:0042110	T cell activation	13/290	443/17913	0.0289153	LEP/PLA2G2D/LIG4/LGALS3/ZFP36L1/CCL19/CLECL1/HMGB1/PPP3CA/LEPR/FAM49B/DPP4/IGF1	13
BP	GO:2001234	negative regulation of apoptotic signaling pathway	8/290	223/17913	0.0291594	LGALS3/FGG/MMP9/RRM2B/HSPA1A/ITGA6/HIF1A/IGF1	8
BP	GO:0051604	protein maturation	11/290	353/17913	0.0293648	CCBE1/FGG/CAST/CD19/PERP/CORIN/NAA50/COMP/ASPH/F3/BAG2	11
BP	GO:0070555	response to interleukin-1	7/290	183/17913	0.0297258	FGG/TAB2/GBP3/IL1RAP/HDAC4/NKX3-1/HIF1A	7
BP	GO:0043122	regulation of I-kappaB kinase/NF-kappaB signaling	8/290	224/17913	0.0298329	HTR2B/BST2/TMEM106A/CCL19/TAB2/ECT2/REL/S100A12	8
BP	GO:0001938	positive regulation of endothelial cell proliferation	5/290	107/17913	0.0300458	HTR2B/MIR130A/HMGB1/F3/HIF1A	5
BP	GO:0014902	myotube differentiation	5/290	107/17913	0.0300458	KLF5/HOMER1/PPP3CA/HDAC4/IGF1	5
BP	GO:0003184	pulmonary valve morphogenesis	2/290	17/17913	0.0302669	NFATC1/ROBO1	2
BP	GO:0006266	DNA ligation	2/290	17/17913	0.0302669	LIG4/HMGB1	2
BP	GO:0007379	segment specification	2/290	17/17913	0.0302669	MTF2/MEOX2	2
BP	GO:0009067	aspartate family amino acid biosynthetic process	2/290	17/17913	0.0302669	MRI1/ADI1	2
BP	GO:0030502	negative regulation of bone mineralization	2/290	17/17913	0.0302669	GREM1/HIF1A	2
BP	GO:0032309	icosanoid secretion	3/290	42/17913	0.0303052	LEP/PLA2G2D/PLA2G4A	3
BP	GO:0006283	transcription-coupled nucleotide-excision repair	4/290	73/17913	0.0306564	GTF2H2/COPS2/CCNH/POLR2K	4
BP	GO:0007032	endosome organization	4/290	73/17913	0.0306564	EXOC8/WASHC4/USP8/CHMP4C	4
BP	GO:0071774	response to fibroblast growth factor	6/290	145/17913	0.0307766	ZFP36L1/POLR2K/HNRNPA1/CEP57/POSTN/CXCL13	6
BP	GO:0003300	cardiac muscle hypertrophy	5/290	108/17913	0.0311035	HTR2B/LEP/PPP3CA/HDAC4/IGF1	5
BP	GO:1902905	positive regulation of supramolecular fiber organization	7/290	185/17913	0.0312706	AP1AR/MAPT/ACTR3/TOGARAM1/CDKN1B/HSPA1A/WASHC2C	7
BP	GO:0050920	regulation of chemotaxis	7/290	186/17913	0.0320628	PLA2G7/CCL19/HMGB1/F3/ROBO1/GREM1/CXCL13	7
BP	GO:1900371	regulation of purine nucleotide biosynthetic process	5/290	109/17913	0.0321842	PDP1/HDAC4/RANBP2/HIF1A/IGF1	5
BP	GO:0071715	icosanoid transport	3/290	43/17913	0.0321989	LEP/PLA2G2D/PLA2G4A	3
BP	GO:1901571	fatty acid derivative transport	3/290	43/17913	0.0321989	LEP/PLA2G2D/PLA2G4A	3
BP	GO:0002224	toll-like receptor signaling pathway	6/290	147/17913	0.0325955	FGG/HMGB1/TAB2/PIK3AP1/TLR10/TLR1	6
BP	GO:0030808	regulation of nucleotide biosynthetic process	5/290	110/17913	0.0332882	PDP1/HDAC4/RANBP2/HIF1A/IGF1	5
BP	GO:0006110	regulation of glycolytic process	4/290	75/17913	0.0333979	HDAC4/RANBP2/HIF1A/IGF1	4
BP	GO:0034063	stress granule assembly	2/290	18/17913	0.0336926	MAPT/G3BP1	2
BP	GO:0036148	phosphatidylglycerol acyl-chain remodeling	2/290	18/17913	0.0336926	PLA2G2D/PLA2G4A	2
BP	GO:0044320	cellular response to leptin stimulus	2/290	18/17913	0.0336926	LEP/LEPR	2
BP	GO:0090026	positive regulation of monocyte chemotaxis	2/290	18/17913	0.0336926	PLA2G7/HMGB1	2
BP	GO:1903817	negative regulation of voltage-gated potassium channel activity	2/290	18/17913	0.0336926	SUMO1/ANK3	2
BP	GO:0030850	prostate gland development	3/290	44/17913	0.0341532	ID4/CDKN1B/NKX3-1	3
BP	GO:0097720	calcineurin-mediated signaling	3/290	44/17913	0.0341532	NFATC1/PPP3CA/IGF1	3
BP	GO:1903573	negative regulation of response to endoplasmic reticulum stress	3/290	44/17913	0.0341532	PPP1R15B/USP25/HSPA1A	3
BP	GO:0014897	striated muscle hypertrophy	5/290	111/17913	0.0344155	HTR2B/LEP/PPP3CA/HDAC4/IGF1	5
BP	GO:0042129	regulation of T cell proliferation	6/290	149/17913	0.0344829	LEP/LGALS3/CCL19/CLECL1/HMGB1/IGF1	6
BP	GO:0043542	endothelial cell migration	9/290	275/17913	0.0355957	EMP2/CCBE1/HMGB1/ROBO1/DPP4/GREM1/HIF1A/MEOX2/CXCL13	9
BP	GO:0030199	collagen fibril organization	3/290	45/17913	0.0361676	MMP11/COMP/GREM1	3
BP	GO:0050922	negative regulation of chemotaxis	3/290	45/17913	0.0361676	ROBO1/GREM1/CXCL13	3
BP	GO:0030811	regulation of nucleotide catabolic process	4/290	77/17913	0.036278	HDAC4/RANBP2/HIF1A/IGF1	4
BP	GO:2001236	regulation of extrinsic apoptotic signaling pathway	6/290	151/17913	0.0364396	LGALS3/FGG/PMAIP1/HSPA1A/ITGA6/IGF1	6
BP	GO:0006732	coenzyme metabolic process	11/290	366/17913	0.0367011	NUDT12/MRI1/ELOVL7/RPEL1/SLC25A32/RFK/PDP1/HDAC4/RANBP2/HIF1A/IGF1	11
BP	GO:0010906	regulation of glucose metabolic process	5/290	113/17913	0.0367404	LEP/LEPR/PMAIP1/RANBP2/IGF1	5
BP	GO:0014896	muscle hypertrophy	5/290	113/17913	0.0367404	HTR2B/LEP/PPP3CA/HDAC4/IGF1	5
BP	GO:0030183	B cell differentiation	5/290	113/17913	0.0367404	MSH2/ZFP36L1/CD19/CD79A/HDAC4	5
BP	GO:0001832	blastocyst growth	2/290	19/17913	0.0372614	COPS2/IGF1	2
BP	GO:0002029	desensitization of G protein-coupled receptor signaling pathway	2/290	19/17913	0.0372614	HTR2B/GTF2H2	2
BP	GO:0022401	negative adaptation of signaling pathway	2/290	19/17913	0.0372614	HTR2B/GTF2H2	2
BP	GO:0032069	regulation of nuclease activity	2/290	19/17913	0.0372614	HMGB1/HSPA1A	2
BP	GO:0034643	establishment of mitochondrion localization, microtubule-mediated	2/290	19/17913	0.0372614	MAPT/HIF1A	2
BP	GO:0045063	T-helper 1 cell differentiation	2/290	19/17913	0.0372614	CCL19/HMGB1	2
BP	GO:0047497	mitochondrion transport along microtubule	2/290	19/17913	0.0372614	MAPT/HIF1A	2
BP	GO:0010771	negative regulation of cell morphogenesis involved in differentiation	4/290	78/17913	0.0377702	AP1AR/PPP3CA/SPP1/POSTN	4
BP	GO:0022617	extracellular matrix disassembly	4/290	78/17913	0.0377702	EXOC8/MMP11/MMP9/DPP4	4
BP	GO:0045913	positive regulation of carbohydrate metabolic process	4/290	78/17913	0.0377702	PMAIP1/RANBP2/HIF1A/IGF1	4
BP	GO:0051193	regulation of cofactor metabolic process	5/290	114/17913	0.0379382	PDP1/HDAC4/RANBP2/HIF1A/IGF1	5
BP	GO:0035637	multicellular organismal signaling	7/290	193/17913	0.0379863	TMEM65/RANGRF/NRCAM/ANK3/ATP2B1/CORIN/ASPH	7
BP	GO:0006111	regulation of gluconeogenesis	3/290	46/17913	0.0382418	LEP/LEPR/RANBP2	3
BP	GO:0014075	response to amine	3/290	46/17913	0.0382418	PPP3CA/RRM2B/RANBP2	3
BP	GO:0031638	zymogen activation	3/290	46/17913	0.0382418	FGG/PERP/ASPH	3
BP	GO:0061614	pri-miRNA transcription by RNA polymerase II	3/290	46/17913	0.0382418	KLF5/HDAC4/HIF1A	3
BP	GO:0050678	regulation of epithelial cell proliferation	11/290	369/17913	0.0385619	HTR2B/MIR130A/LEP/ZFP36L1/HMGB1/F3/ROBO1/CDKN1B/NKX3-1/HIF1A/IGF1	11
BP	GO:0071241	cellular response to inorganic substance	7/290	194/17913	0.0388873	SUMO1/LIG4/ANK3/ECT2/MMP9/ZNF658/CDKN1B	7
BP	GO:1901568	fatty acid derivative metabolic process	6/290	154/17913	0.0395058	PTGR2/ELOVL7/PLA2G4A/HPGDS/TYRP1/PTGES3	6
BP	GO:0007091	metaphase/anaphase transition of mitotic cell cycle	3/290	47/17913	0.0403755	DYNC1LI1/CDC27/RAD21	3
BP	GO:0010965	regulation of mitotic sister chromatid separation	3/290	47/17913	0.0403755	DYNC1LI1/CDC27/RAD21	3
BP	GO:0014911	positive regulation of smooth muscle cell migration	3/290	47/17913	0.0403755	HDAC4/POSTN/IGF1	3
BP	GO:0045646	regulation of erythrocyte differentiation	3/290	47/17913	0.0403755	ZFP36L1/HSPA1A/HIF1A	3
BP	GO:0045912	negative regulation of carbohydrate metabolic process	3/290	47/17913	0.0403755	HDAC4/LEPR/CLTC	3
BP	GO:0090630	activation of GTPase activity	3/290	47/17913	0.0403755	NEDD9/ECT2/CXCL13	3
BP	GO:1902850	microtubule cytoskeleton organization involved in mitosis	5/290	116/17913	0.040405	MAP9/CEP126/CLTC/HSPA1A/CHMP4C	5
BP	GO:0032637	interleukin-8 production	4/290	80/17913	0.040859	LEP/TLR1/HSPA1A/ANXA4	4
BP	GO:0010560	positive regulation of glycoprotein biosynthetic process	2/290	20/17913	0.0409678	CCL19/IGF1	2
BP	GO:0010869	regulation of receptor biosynthetic process	2/290	20/17913	0.0409678	SEC24A/HIF1A	2
BP	GO:0045821	positive regulation of glycolytic process	2/290	20/17913	0.0409678	HIF1A/IGF1	2
BP	GO:0046628	positive regulation of insulin receptor signaling pathway	2/290	20/17913	0.0409678	LEP/GKAP1	2
BP	GO:0097062	dendritic spine maintenance	2/290	20/17913	0.0409678	HOMER1/ABHD17B	2
BP	GO:1901673	regulation of mitotic spindle assembly	2/290	20/17913	0.0409678	HSPA1A/CHMP4C	2
BP	GO:1902259	regulation of delayed rectifier potassium channel activity	2/290	20/17913	0.0409678	SUMO1/ANK3	2
BP	GO:1902473	regulation of protein localization to synapse	2/290	20/17913	0.0409678	ABHD17B/MAPT	2
BP	GO:0046677	response to antibiotic	10/290	328/17913	0.0416179	CA3/SLC1A3/LEP/PPP1R15B/PLA2G4A/ECT2/HNRNPA1/PDE8A/CDKN1B/EPS8	10
BP	GO:0071347	cellular response to interleukin-1	6/290	156/17913	0.0416384	FGG/TAB2/GBP3/IL1RAP/NKX3-1/HIF1A	6
BP	GO:0002221	pattern recognition receptor signaling pathway	7/290	197/17913	0.041674	FGG/HMGB1/TAB2/PIK3AP1/TLR10/TLR1/HSPA1A	7
BP	GO:0002690	positive regulation of leukocyte chemotaxis	4/290	81/17913	0.0424556	PLA2G7/CCL19/HMGB1/CXCL13	4
BP	GO:0014068	positive regulation of phosphatidylinositol 3-kinase signaling	4/290	81/17913	0.0424556	LEP/PIK3AP1/NKX3-1/IGF1	4
BP	GO:0046849	bone remodeling	4/290	81/17913	0.0424556	SUCO/LEP/LEPR/GREM1	4
BP	GO:1903727	positive regulation of phospholipid metabolic process	3/290	48/17913	0.0425682	HTR2B/CD19/CCL19	3
BP	GO:2001258	negative regulation of cation channel activity	3/290	48/17913	0.0425682	SUMO1/ANK3/MMP9	3
BP	GO:0050870	positive regulation of T cell activation	7/290	198/17913	0.0426311	LEP/CCL19/CLECL1/HMGB1/FAM49B/DPP4/IGF1	7
BP	GO:0002285	lymphocyte activation involved in immune response	6/290	158/17913	0.0438423	LIG4/LGALS3/MSH2/CD19/CCL19/HMGB1	6
BP	GO:0008637	apoptotic mitochondrial changes	5/290	119/17913	0.0442839	PMAIP1/MMP9/HSPA1A/FAM162A/IGF1	5
BP	GO:0051928	positive regulation of calcium ion transport	5/290	119/17913	0.0442839	SUMO1/LGALS3/HOMER1/CD19/ATP2B1	5
BP	GO:0003177	pulmonary valve development	2/290	21/17913	0.0448065	NFATC1/ROBO1	2
BP	GO:0023058	adaptation of signaling pathway	2/290	21/17913	0.0448065	HTR2B/GTF2H2	2
BP	GO:0036150	phosphatidylserine acyl-chain remodeling	2/290	21/17913	0.0448065	PLA2G2D/PLA2G4A	2
BP	GO:0060575	intestinal epithelial cell differentiation	2/290	21/17913	0.0448065	KLF5/HIF1A	2
BP	GO:0071711	basement membrane organization	2/290	21/17913	0.0448065	NID2/MMP11	2
BP	GO:0097186	amelogenesis	2/290	21/17913	0.0448065	PERP/ITGA6	2
BP	GO:0097709	connective tissue replacement	2/290	21/17913	0.0448065	PPP3CA/HIF1A	2
BP	GO:0044784	metaphase/anaphase transition of cell cycle	3/290	49/17913	0.0448195	DYNC1LI1/CDC27/RAD21	3
BP	GO:0051306	mitotic sister chromatid separation	3/290	49/17913	0.0448195	DYNC1LI1/CDC27/RAD21	3
BP	GO:1904707	positive regulation of vascular smooth muscle cell proliferation	3/290	49/17913	0.0448195	MIR130A/MMP9/IGF1	3
BP	GO:0046394	carboxylic acid biosynthetic process	12/290	426/17913	0.0453409	MRI1/ELOVL7/SLC1A3/ADI1/PLA2G4A/HPGDS/HDAC4/PTGES3/CLTC/RANBP2/HIF1A/IGF1	12
BP	GO:0046651	lymphocyte proliferation	8/290	244/17913	0.0456205	LEP/LGALS3/CD19/CCL19/CD79A/CLECL1/HMGB1/IGF1	8
BP	GO:0010507	negative regulation of autophagy	4/290	83/17913	0.0457533	HTR2B/LEP/TAB2/LEPR	4
BP	GO:0032465	regulation of cytokinesis	4/290	83/17913	0.0457533	MAP9/CXCR5/ECT2/CHMP4C	4
BP	GO:1905897	regulation of response to endoplasmic reticulum stress	4/290	83/17913	0.0457533	PPP1R15B/USP25/PMAIP1/HSPA1A	4
BP	GO:0016053	organic acid biosynthetic process	12/290	427/17913	0.0460072	MRI1/ELOVL7/SLC1A3/ADI1/PLA2G4A/HPGDS/HDAC4/PTGES3/CLTC/RANBP2/HIF1A/IGF1	12
BP	GO:0048015	phosphatidylinositol-mediated signaling	6/290	160/17913	0.046118	HTR2B/LEP/ZFP36L1/PIK3AP1/NKX3-1/IGF1	6
BP	GO:0070371	ERK1 and ERK2 cascade	9/290	289/17913	0.0462856	HTR2B/RANBP9/FGG/ZFP36L1/CCL19/HMGB1/PDE8A/RAP1B/IGF1	9
BP	GO:0009108	coenzyme biosynthetic process	8/290	245/17913	0.0465301	NUDT12/ELOVL7/RFK/PDP1/HDAC4/RANBP2/HIF1A/IGF1	8
BP	GO:0060271	cilium assembly	10/290	335/17913	0.0468283	JHY/CEP126/TTC30B/SPAG1/ATMIN/BBIP1/ACTR3/SEPTIN7/TOGARAM1/CEP57	10
BP	GO:0002687	positive regulation of leukocyte migration	5/290	121/17913	0.0469896	LGALS3/PLA2G7/CCL19/HMGB1/CXCL13	5
BP	GO:0032943	mononuclear cell proliferation	8/290	246/17913	0.0474516	LEP/LGALS3/CD19/CCL19/CD79A/CLECL1/HMGB1/IGF1	8
BP	GO:0001776	leukocyte homeostasis	4/290	84/17913	0.0474543	HMGB1/TNFRSF17/PMAIP1/HIF1A	4
BP	GO:0043470	regulation of carbohydrate catabolic process	4/290	84/17913	0.0474543	HDAC4/RANBP2/HIF1A/IGF1	4
BP	GO:0051781	positive regulation of cell division	4/290	84/17913	0.0474543	HTR2B/CXCR5/ECT2/NKX3-1	4
BP	GO:0051302	regulation of cell division	6/290	162/17913	0.0484659	HTR2B/MAP9/CXCR5/ECT2/NKX3-1/CHMP4C	6
BP	GO:0010226	response to lithium ion	2/290	22/17913	0.0487723	LIG4/CDKN1B	2
BP	GO:0010528	regulation of transposition	2/290	22/17913	0.0487723	APOBEC3A/MYBL1	2
BP	GO:0010529	negative regulation of transposition	2/290	22/17913	0.0487723	APOBEC3A/MYBL1	2
BP	GO:0030813	positive regulation of nucleotide catabolic process	2/290	22/17913	0.0487723	HIF1A/IGF1	2
BP	GO:0032799	low-density lipoprotein receptor particle metabolic process	2/290	22/17913	0.0487723	SEC24A/CLTC	2
BP	GO:0036010	protein localization to endosome	2/290	22/17913	0.0487723	ABHD17B/WASHC2C	2
BP	GO:0044321	response to leptin	2/290	22/17913	0.0487723	LEP/LEPR	2
BP	GO:0051000	positive regulation of nitric-oxide synthase activity	2/290	22/17913	0.0487723	HTR2B/HIF1A	2
BP	GO:0051197	positive regulation of coenzyme metabolic process	2/290	22/17913	0.0487723	HIF1A/IGF1	2
BP	GO:0051654	establishment of mitochondrion localization	2/290	22/17913	0.0487723	MAPT/HIF1A	2
BP	GO:1900078	positive regulation of cellular response to insulin stimulus	2/290	22/17913	0.0487723	LEP/GKAP1	2
BP	GO:1901522	positive regulation of transcription from RNA polymerase II promoter involved in cellular response to chemical stimulus	2/290	22/17913	0.0487723	CHD6/HIF1A	2
BP	GO:1903522	regulation of blood circulation	9/290	292/17913	0.0488271	TMEM65/LEP/RANGRF/SUMO1/FGG/ATP2B1/CORIN/HDAC4/ASPH	9
BP	GO:0032781	positive regulation of ATPase activity	3/290	51/17913	0.0494958	SUMO1/DNAJB4/DNAJC1	3
BP	GO:0048146	positive regulation of fibroblast proliferation	3/290	51/17913	0.0494958	LIG4/RNASEH2B/IGF1	3
BP	GO:0050999	regulation of nitric-oxide synthase activity	3/290	51/17913	0.0494958	HTR2B/LEP/HIF1A	3
BP	GO:0070098	chemokine-mediated signaling pathway	3/290	51/17913	0.0494958	CXCR5/ROBO1/HIF1A	3
BP	GO:0097366	response to bronchodilator	3/290	51/17913	0.0494958	CCL19/PPP3CA/RANBP2	3
BP	GO:1901607	alpha-amino acid biosynthetic process	3/290	51/17913	0.0494958	MRI1/SLC1A3/ADI1	3
BP	GO:0048017	inositol lipid-mediated signaling	6/290	163/17913	0.0496671	HTR2B/LEP/ZFP36L1/PIK3AP1/NKX3-1/IGF1	6
BP	GO:2001242	regulation of intrinsic apoptotic signaling pathway	6/290	163/17913	0.0496671	PMAIP1/MMP9/RRM2B/HSPA1A/NKX3-1/HIF1A	6
BP	GO:0043547	positive regulation of GTPase activity	10/290	339/17913	0.0499953	HTR2B/ELMOD1/CCL19/F11R/NEDD9/ARHGAP18/ECT2/ITGA6/RANBP2/CXCL13	10
CC	GO:0031012	extracellular matrix	19/300	468/18678	0.00021723	CCBE1/TFPI2/LGALS3/FGG/LAMA4/HMCN1/CILP/NID2/MMP11/COMP/MMP9/COL10A1/F3/ANXA4/ITGA6/CBLN4/GREM1/POSTN/ADAMDEC1	19
CC	GO:0062023	collagen-containing extracellular matrix	16/300	399/18678	0.000771961	LGALS3/FGG/LAMA4/HMCN1/CILP/NID2/COMP/MMP9/COL10A1/F3/ANXA4/ITGA6/CBLN4/GREM1/POSTN/ADAMDEC1	16
CC	GO:0005819	spindle	12/300	326/18678	0.00668777	MAP9/FRY/KATNBL1/DYNC1LI1/CDC27/NEDD9/TUBB8/CKAP2/ECT2/SEPTIN7/CLTC/RAD21	12
CC	GO:0016234	inclusion body	5/300	81/18678	0.00981361	TDP2/ATXN1/MAPT/HSPA1A/RANBP2	5
CC	GO:0000176	nuclear exosome (RNase complex)	2/300	10/18678	0.0106263	C1D/MPHOSPH6	2
CC	GO:0005675	transcription factor TFIIH holo complex	2/300	10/18678	0.0106263	GTF2H2/CCNH	2
CC	GO:0035770	ribonucleoprotein granule	8/300	188/18678	0.0112046	DYRK3/SUMO1/LIG4/ZFP36L1/HNRNPA3/LARP4/MAPT/G3BP1	8
CC	GO:0032154	cleavage furrow	4/300	55/18678	0.0117064	CENPC/ECT2/HMCN1/SEPTIN7	4
CC	GO:0032153	cell division site	4/300	57/18678	0.013226	CENPC/ECT2/HMCN1/SEPTIN7	4
CC	GO:0032155	cell division site part	4/300	57/18678	0.013226	CENPC/ECT2/HMCN1/SEPTIN7	4
CC	GO:0005681	spliceosomal complex	7/300	160/18678	0.0149543	SNRPE/LGALS3/LSM6/HNRNPA3/HNRNPA1/CWC22/RNPC3	7
CC	GO:0098589	membrane region	11/300	321/18678	0.0150855	EMP2/BST2/RANGRF/CD19/CD79A/ATP2B1/MAPT/TLR1/DPP4/RANBP2/ITLN1	11
CC	GO:0042405	nuclear inclusion body	2/300	12/18678	0.0152591	ATXN1/RANBP2	2
CC	GO:0099144	anchored component of synaptic membrane	2/300	12/18678	0.0152591	CNTN6/ABHD17B	2
CC	GO:0005911	cell-cell junction	13/300	414/18678	0.0168495	TMEM65/RANGRF/LIN7C/SNAP23/ANK3/F11R/PERP/PPP3CA/ECT2/ACTR3/RAP1B/ITGA6/DPP4	13
CC	GO:0071203	WASH complex	2/300	13/18678	0.0178442	WASHC4/WASHC2C	2
CC	GO:0016607	nuclear speck	12/300	386/18678	0.0226842	GTF2H2/DYRK3/SUMO1/LUC7L3/ARHGAP18/MAPT/SRSF11/CWC22/HSPA1A/FNDC1/HIF1A/MEOX2	12
CC	GO:0032806	carboxy-terminal domain protein kinase complex	2/300	15/18678	0.0235204	GTF2H2/CCNH	2
CC	GO:0043194	axon initial segment	2/300	15/18678	0.0235204	NRCAM/ANK3	2
CC	GO:0044798	nuclear transcription factor complex	6/300	140/18678	0.025667	GTF2H2/POU2AF1/CCNH/ATF1/TAF1D/HIF1A	6
CC	GO:0005811	lipid droplet	4/300	70/18678	0.0261451	PLA2G4A/METTL7A/RAP1B/GIMAP2	4
CC	GO:0098978	glutamatergic synapse	11/300	352/18678	0.0275005	CTBP2/NRCAM/LIN7C/HOMER1/ATP2B1/PPP3CA/ABHD17B/IL1RAP/USP8/PLEKHA5/EPS8	11
CC	GO:0045121	membrane raft	10/300	309/18678	0.0282145	EMP2/BST2/RANGRF/CD19/CD79A/ATP2B1/MAPT/TLR1/DPP4/ITLN1	10
CC	GO:0098857	membrane microdomain	10/300	310/18678	0.0287582	EMP2/BST2/RANGRF/CD19/CD79A/ATP2B1/MAPT/TLR1/DPP4/ITLN1	10
CC	GO:0043034	costamere	2/300	18/18678	0.0332102	HOMER1/ANK3	2
CC	GO:0000922	spindle pole	6/300	152/18678	0.0362745	FRY/KATNBL1/DYNC1LI1/NEDD9/CKAP2/RAD21	6
CC	GO:0005697	telomerase holoenzyme complex	2/300	19/18678	0.0367309	SNRPE/PTGES3	2
CC	GO:0101031	chaperone complex	2/300	19/18678	0.0367309	PTGES3/BAG2	2
CC	GO:0017053	transcriptional repressor complex	4/300	78/18678	0.0368704	CTBP2/C1D/HMGB1/HDAC4	4
CC	GO:0000242	pericentriolar material	2/300	20/18678	0.0403877	DYRK3/TUBE1	2
CC	GO:0071005	U2-type precatalytic spliceosome	3/300	48/18678	0.0417497	SNRPE/LSM6/CWC22	3
CC	GO:0071011	precatalytic spliceosome	3/300	48/18678	0.0417497	SNRPE/LSM6/CWC22	3
CC	GO:0009897	external side of plasma membrane	7/300	199/18678	0.0421262	TNFRSF9/FGG/NRCAM/CD19/CD79A/F3/ITGA6	7
CC	GO:0071013	catalytic step 2 spliceosome	4/300	82/18678	0.043052	SNRPE/HNRNPA3/HNRNPA1/CWC22	4
CC	GO:0014704	intercalated disc	3/300	50/18678	0.0462305	TMEM65/RANGRF/ANK3	3
CC	GO:0070820	tertiary granule	6/300	164/18678	0.0493514	DYNC1LI1/LGALS3/SNAP23/MMP9/METTL7A/CHIT1	6
CC	GO:0090575	RNA polymerase II transcription factor complex	5/300	124/18678	0.0498551	GTF2H2/POU2AF1/CCNH/ATF1/HIF1A	5
MF	GO:0031072	heat shock protein binding	9/278	108/16969	7.1e-05	FKBP5/DNAJC2/MAPT/PTGES3/BAG2/CDKN1B/HSPA1A/SACS/HIF1A	9
MF	GO:0008536	Ran GTPase binding	4/278	28/16969	0.00105868	RANGRF/RANBP9/IPO7/RANBP2	4
MF	GO:0005201	extracellular matrix structural constituent	9/278	158/16969	0.0011977	TFPI2/FGG/LAMA4/HMCN1/CILP/NID2/COMP/COL10A1/POSTN	9
MF	GO:0010314	phosphatidylinositol-5-phosphate binding	3/278	17/16969	0.00249497	SNX24/PLEKHA5/WASHC2C	3
MF	GO:0005518	collagen binding	5/278	61/16969	0.00320516	CCBE1/PPIB/NID2/COMP/MMP9	5
MF	GO:0070717	poly-purine tract binding	3/278	21/16969	0.00464966	LARP4/ATXN1/PABPC3	3
MF	GO:0016887	ATPase activity	11/278	280/16969	0.00663509	AK6/GTF2H2/ATP13A4/MSH2/ATP2B1/CHD6/CCNH/VWA8/ATP11B/HSPA1A/G3BP1	11
MF	GO:0070273	phosphatidylinositol-4-phosphate binding	3/278	24/16969	0.00682475	SNX24/PLEKHA5/WASHC2C	3
MF	GO:0004843	thiol-dependent ubiquitin-specific protease activity	5/278	73/16969	0.00690786	USP49/MINDY2/USP25/USP8/USP6	5
MF	GO:0030983	mismatched DNA binding	2/278	10/16969	0.0110343	MSH2/PMS1	2
MF	GO:0036122	BMP binding	2/278	11/16969	0.0133417	COMP/GREM1	2
MF	GO:0050786	RAGE receptor binding	2/278	11/16969	0.0133417	HMGB1/S100A12	2
MF	GO:0036459	thiol-dependent ubiquitinyl hydrolase activity	5/278	87/16969	0.0141431	USP49/MINDY2/USP25/USP8/USP6	5
MF	GO:0101005	ubiquitinyl hydrolase activity	5/278	88/16969	0.0148004	USP49/MINDY2/USP25/USP8/USP6	5
MF	GO:0050839	cell adhesion molecule binding	14/278	444/16969	0.0150705	EMP2/FGG/CAST/HMGB1/ANK3/F11R/ARHGAP18/COMP/USP8/SEPTIN7/SPP1/HSPA1A/ITGA6/IGF1	14
MF	GO:0060590	ATPase regulator activity	3/278	32/16969	0.0151951	DNAJB4/DNAJC1/BAG2	3
MF	GO:0003697	single-stranded DNA binding	5/278	90/16969	0.0161757	MSH2/HMGB1/TDP2/MAPT/HNRNPA1	5
MF	GO:0051087	chaperone binding	5/278	91/16969	0.0168942	DNAJB4/MAPT/DNAJC1/BAG2/SACS	5
MF	GO:0016018	cyclosporin A binding	2/278	13/16969	0.0185179	PPIB/PPP3CA	2
MF	GO:0003714	transcription corepressor activity	8/278	205/16969	0.0199603	CTBP2/C1D/ZNF85/CCAR1/TDP2/HDAC4/ID4/HSPA1A	8
MF	GO:0008191	metalloendopeptidase inhibitor activity	2/278	14/16969	0.0213734	BST2/TIMP4	2
MF	GO:0019783	ubiquitin-like protein-specific protease activity	5/278	97/16969	0.0216514	USP49/MINDY2/USP25/USP8/USP6	5
MF	GO:0001221	transcription cofactor binding	3/278	38/16969	0.0240605	NFATC1/SUMO1/CHD6	3
MF	GO:0016860	intramolecular oxidoreductase activity	3/278	38/16969	0.0240605	MRI1/HPGDS/PTGES3	3
MF	GO:0032266	phosphatidylinositol-3-phosphate binding	3/278	38/16969	0.0240605	SNX24/PLEKHA5/WASHC2C	3
MF	GO:0051879	Hsp90 protein binding	3/278	38/16969	0.0240605	MAPT/PTGES3/HIF1A	3
MF	GO:0008143	poly(A) binding	2/278	15/16969	0.0243985	LARP4/PABPC3	2
MF	GO:0003727	single-stranded RNA binding	4/278	68/16969	0.0253365	LARP4/ATXN1/HNRNPA1/PABPC3	4
MF	GO:0042826	histone deacetylase binding	5/278	102/16969	0.0262222	HDAC4/NR2C1/HSPA1A/NKX3-1/HIF1A	5
MF	GO:0000400	four-way junction DNA binding	2/278	16/16969	0.0275869	MSH2/HMGB1	2
MF	GO:0043395	heparan sulfate proteoglycan binding	2/278	16/16969	0.0275869	PLA2G2D/COMP	2
MF	GO:0070530	K63-linked polyubiquitin modification-dependent protein binding	2/278	16/16969	0.0275869	MINDY2/TAB2	2
MF	GO:0003743	translation initiation factor activity	3/278	41/16969	0.02934	EIF1AD/EIF1AX/MCTS1	3
MF	GO:0030544	Hsp70 protein binding	3/278	41/16969	0.02934	DNAJC2/CDKN1B/SACS	3
MF	GO:0008094	DNA-dependent ATPase activity	4/278	72/16969	0.030442	GTF2H2/CHD6/CCNH/G3BP1	4
MF	GO:0008353	RNA polymerase II CTD heptapeptide repeat kinase activity	2/278	17/16969	0.0309325	GTF2H2/CCNH	2
MF	GO:0070182	DNA polymerase binding	2/278	17/16969	0.0309325	HMGB1/PTGES3	2
MF	GO:0001618	virus receptor activity	4/278	74/16969	0.033206	F11R/HSPA1A/DPP4/CDHR3	4
MF	GO:0104005	hijacked molecular function	4/278	74/16969	0.033206	F11R/HSPA1A/DPP4/CDHR3	4
MF	GO:0035257	nuclear hormone receptor binding	6/278	147/16969	0.0342065	CTBP2/C1D/SUMO1/DCAF13/NKX3-1/HIF1A	6
MF	GO:0019789	SUMO transferase activity	2/278	18/16969	0.0344293	HDAC4/RANBP2	2
MF	GO:0005178	integrin binding	5/278	113/16969	0.0383248	EMP2/HMGB1/COMP/SPP1/IGF1	5
MF	GO:0001671	ATPase activator activity	2/278	21/16969	0.0457697	DNAJB4/DNAJC1	2
MF	GO:0017134	fibroblast growth factor binding	2/278	21/16969	0.0457697	CEP57/CXCL13	2
MF	GO:0102567	phospholipase A2 activity (consuming 1,2-dipalmitoylphosphatidylcholine)	2/278	21/16969	0.0457697	PLA2G2D/PLA2G4A	2
MF	GO:0102568	phospholipase A2 activity consuming 1,2-dioleoylphosphatidylethanolamine)	2/278	21/16969	0.0457697	PLA2G2D/PLA2G4A	2
MF	GO:0002020	protease binding	5/278	121/16969	0.0489618	CCBE1/COMP/F3/CLTC/DPP4	5
