# Supplementary material for: Identification of Inflammation-Related Biomarker Lp-PLA2 for Patients With COPD by Comprehensive Analysis
Source: Front Immunol. 2021 May 21;12:670971. doi: 10.3389/fimmu.2021.670971 (PMC8176901; doi:10.3389/fimmu.2021.670971)
Supplement: Supplementary Table 2 — Pathways were enriched in the smokers group [file Table_2.xls]

## Sheet: gsea_report_for_Control_1590140
NAME	GS<br> follow link to MSigDB	GS DETAILS	SIZE	ES	NES	NOM p-val
KEGG_VEGF_SIGNALING_PATHWAY	KEGG_VEGF_SIGNALING_PATHWAY	Details ...	66	0.442058	1.60951	0
KEGG_NUCLEOTIDE_EXCISION_REPAIR	KEGG_NUCLEOTIDE_EXCISION_REPAIR	Details ...	43	0.471435	1.60057	0.0146699
KEGG_LONG_TERM_DEPRESSION	KEGG_LONG_TERM_DEPRESSION	Details ...	59	0.397675	1.44088	0.0254453
