# Supplementary material for: Identification of Inflammation-Related Biomarker Lp-PLA2 for Patients With COPD by Comprehensive Analysis
Source: Front Immunol. 2021 May 21;12:670971. doi: 10.3389/fimmu.2021.670971 (PMC8176901; doi:10.3389/fimmu.2021.670971)
Supplement: Supplementary Table 3 — Pathways were enriched in the COPD group [file Table_3.xls]

## Sheet: gsea_report_for_COPD_1590140843
NAME	GS<br> follow link to MSigDB	GS DETAILS	SIZE	ES	NES	NOM p-val
KEGG_HEMATOPOIETIC_CELL_LINEAGE	KEGG_HEMATOPOIETIC_CELL_LINEAGE	Details ...	78	-0.455305	-1.60249	0.00664452
KEGG_PANTOTHENATE_AND_COA_BIOSYNTHESIS	KEGG_PANTOTHENATE_AND_COA_BIOSYNTHESIS	Details ...	15	-0.650754	-1.65481	0.00701754
KEGG_INTESTINAL_IMMUNE_NETWORK_FOR_IGA_PRODUCTION	KEGG_INTESTINAL_IMMUNE_NETWORK_FOR_IGA_PRODUCTION	Details ...	43	-0.472248	-1.51365	0.0115512
KEGG_PROXIMAL_TUBULE_BICARBONATE_RECLAMATION	KEGG_PROXIMAL_TUBULE_BICARBONATE_RECLAMATION	Details ...	17	-0.596104	-1.53966	0.0176056
KEGG_TASTE_TRANSDUCTION	KEGG_TASTE_TRANSDUCTION	Details ...	25	-0.544856	-1.54826	0.0207972
KEGG_ALANINE_ASPARTATE_AND_GLUTAMATE_METABOLISM	KEGG_ALANINE_ASPARTATE_AND_GLUTAMATE_METABOLISM	Details ...	24	-0.551804	-1.56648	0.024077
KEGG_CHEMOKINE_SIGNALING_PATHWAY	KEGG_CHEMOKINE_SIGNALING_PATHWAY	Details ...	166	-0.325817	-1.3181	0.0345865
KEGG_PRIMARY_IMMUNODEFICIENCY	KEGG_PRIMARY_IMMUNODEFICIENCY	Details ...	32	-0.485082	-1.45406	0.0404531
KEGG_RENIN_ANGIOTENSIN_SYSTEM	KEGG_RENIN_ANGIOTENSIN_SYSTEM	Details ...	16	-0.590721	-1.50594	0.046589
